# Supplementary material for: Staphylococcus aureus Protection-Related Type 3 Cell-Mediated Immune Response Elicited by Recombinant Proteins and GM-CSF DNA Vaccine
Source: Vaccines (Basel). 2021 Aug 13;9(8):899. doi: 10.3390/vaccines9080899 (PMC8402413; doi:10.3390/vaccines9080899)
Supplement: Supplementary file 1 [file vaccines-09-00899-s001.zip]

Archive with 1 entries (1 files):
- vaccines-1259985-supplementary.pdf
